# Supplementary material for: Effect of antiretroviral therapy use and adherence on the risk of hyperlipidemia among HIV-infected patients, in the highly active antiretroviral therapy era
Source: Oncotarget. 2017 Nov 15;8(63):106369–81. doi: 10.18632/oncotarget.22465 (PMC5739740; doi:10.18632/oncotarget.22465)
Supplement: Supplementary file 2 [file oncotarget-08-106369-s002.xlsx]

## Sheet: Sheet1
ART regimen	Detail ART drug name	Hyperlipidemia		Non- hyperlipidemia			OR	95% CI	p- value
		N = 2,674		N = 10,696
		N	%	N	%
Non-ART use		709	0.2651	6062	0.5668
2-combinations of ART regimen
NNRTI + NNRTI
	efavirenz + nevirapine	9	0.0034	28	0.0026		1.26	(0.59, 2.69)	0.5481
NNRTI + NRTI
	efavirenz + lamivudine	344	0.1286	957	0.0895		1.49	(1.31, 1.71)	<0.0001
	efavirenz + stavudine	177	0.0662	498	0.0466		1.47	(1.23, 1.75)	<0.0001
	efavirenz + tenofovir disoproxil	12	0.0045	60	0.0056		0.73	(0.39, 1.36)	0.3164
	efavirenz + zalcitabine	3	0.0011	12	0.0011		1.01	(0.29, 3.59)	0.9847
	efavirenz + zidovudine	18	0.0067	47	0.0044		1.55	(0.9, 2.67)	0.1161
	nevirapine + stavudine	72	0.0269	237	0.0222		1.23	(0.94, 1.61)	0.1305
	nevirapine + tenofovir disoproxil	3	0.0011	24	0.0022		0.54	(0.16, 1.79)	0.31
	nevirapine + zalcitabine	3	0.0011	8	0.0007		1.54	(0.41, 5.82)	0.5239
	nevirapine + zidovudine	8	0.003	33	0.0031		0.95	(0.44, 2.06)	0.8882
	abacavir + efavirenz	60	0.0224	212	0.0198		1.11	(0.83, 1.49)	0.4729
	abacavir + nevirapine	12	0.0045	59	0.0055		0.79	(0.42, 1.48)	0.4628
	didanosine + efavirenz	187	0.0699	500	0.0467		1.54	(1.29, 1.83)	<0.0001
	didanosine + nevirapine	36	0.0135	133	0.0124		1.07	(0.74, 1.56)	0.7093
	lamivudine + nevirapine	104	0.0389	368	0.0344		1.13	(0.91, 1.42)	0.2696
NNRTI + NRTI/NRTI
	efavirenz + lamivudine/ abacavir	243	0.0909	767	0.0717		1.3	(1.12, 1.51)	0.0007
	efavirenz + zidovudine/ lamivudine	526	0.1967	1615	0.151		1.36	(1.22, 1.52)	<0.0001
	nevirapine + zidovudine/ lamivudine	172	0.0643	670	0.0626		1.03	(0.86, 1.22)	0.7634
	lamivudine/ abacavir + nevirapine	79	0.0295	239	0.0223		1.33	(1.03, 1.72)	0.0318
NNRTI + PI
	efavirenz + indinavir	43	0.0161	158	0.0148		1.09	(0.78, 1.54)	0.6094
	efavirenz + lopinavir/ ritonavir	55	0.0206	180	0.0168		1.24	(0.91, 1.68)	0.1739
	efavirenz + nelfinavir	7	0.0026	18	0.0017		1.54	(0.64, 3.69)	0.3354
	efavirenz + ritonavir	36	0.0135	138	0.0129		1.06	(0.73, 1.53)	0.7694
	efavirenz + saquinavir	4	0.0015	19	0.0018		0.84	(0.29, 2.48)	0.7576
	nevirapine + ritonavir	4	0.0015	13	0.0012		1.12	(0.36, 3.46)	0.8435
	nevirapine + saquinavir	2	0.0007	6	0.0006		1.36	(0.27, 6.74)	0.7078
	atazanavir + efavirenz	12	0.0045	51	0.0048		0.91	(0.48, 1.71)	0.764
	atazanavir + nevirapine	4	0.0015	17	0.0016		0.79	(0.26, 2.39)	0.6814
	darunavir + efavirenz	1	0.0004	4	0.0004		1.07	(0.12, 9.61)	0.9503
	darunavir + nevirapine	1	0.0004	0	0		ND	ND	ND
	indinavir + nevirapine	2	0.0007	18	0.0017		0.47	(0.11, 2.01)	0.3057
	lopinavir/ ritonavir + nevirapine	22	0.0082	73	0.0068		1.23	(0.76, 1.98)	0.4036
	nelfinavir + nevirapine	3	0.0011	18	0.0017		0.65	(0.19, 2.2)	0.4849
NRTI + NRTI
	abacavir + didanosine	37	0.0138	129	0.0121		1.15	(0.79, 1.66)	0.4718
	abacavir + lamivudine	127	0.0475	368	0.0344		1.37	(1.12, 1.69)	0.0026
	abacavir + stavudine	42	0.0157	132	0.0123		1.26	(0.89, 1.79)	0.1992
	abacavir + zalcitabine	0	0	3	0.0003		ND	ND	ND
	abacavir + zidovudine	3	0.0011	3	0.0003		3.95	(0.8, 19.62)	0.0925
	didanosine + lamivudine	280	0.1047	757	0.0708		1.55	(1.34, 1.79)	<0.0001
	didanosine + stavudine	59	0.0221	229	0.0214		1.05	(0.79, 1.41)	0.7291
	didanosine + zalcitabine	1	0.0004	5	0.0005		0.85	(0.1, 7.31)	0.8833
	didanosine + zidovudine	11	0.0041	35	0.0033		1.28	(0.65, 2.53)	0.4759
	lamivudine + stavudine	420	0.1571	1081	0.1011		1.67	(1.47, 1.89)	<0.0001
	lamivudine + tenofovir disoproxil	34	0.0127	178	0.0166		0.74	(0.51, 1.07)	0.1125
	lamivudine + zalcitabine	3	0.0011	23	0.0022		0.54	(0.16, 1.79)	0.3123
	lamivudine + zidovudine	127	0.0475	377	0.0352		1.37	(1.12, 1.69)	0.0028
	stavudine + zalcitabine	4	0.0015	18	0.0017		0.91	(0.31, 2.68)	0.8569
	stavudine + zidovudine	1	0.0004	8	0.0007		0.49	(0.06, 3.9)	0.4964
	tenofovir disoproxil + zidovudine	1	0.0004	1	0.0001		4.07	(0.25, 65.08)	0.3214
	zalcitabine + zidovudine	20	0.0075	53	0.005		1.54	(0.92, 2.58)	0.1029
NRTI + NRTI/NRTI
	abacavir + lamivudine/ abacavir	2	0.0007	12	0.0011		0.64	(0.14, 2.87)	0.5598
	abacavir + zidovudine/ lamivudine	73	0.0273	271	0.0253		1.07	(0.82, 1.39)	0.6234
	didanosine + lamivudine/ abacavir	6	0.0022	39	0.0036		0.62	(0.26, 1.46)	0.2717
	didanosine + zidovudine/ lamivudine	30	0.0112	118	0.011		1.02	(0.68, 1.53)	0.9299
	lamivudine + lamivudine/ abacavir	11	0.0041	39	0.0036		1.09	(0.56, 2.14)	0.7944
	lamivudine + zidovudine/ lamivudine	49	0.0183	160	0.015		1.17	(0.85, 1.62)	0.333
	stavudine + zidovudine/ lamivudine	31	0.0116	93	0.0087		1.32	(0.87, 1.98)	0.189
	tenofovir disoproxil + zidovudine/ lamivudine	0	0	1	0.0001		ND	ND	ND
	zidovudine + zidovudine/ lamivudine	2	0.0007	9	0.0008		0.72	(0.15, 3.35)	0.6745
	lamivudine/ abacavir + stavudine	7	0.0026	35	0.0033		0.81	(0.36, 1.82)	0.6047
	lamivudine/ abacavir + tenofovir disoproxil	3	0.0011	9	0.0008		1.32	(0.36, 4.89)	0.6793
	lamivudine/ abacavir + zidovudine	1	0.0004	1	0.0001		4.07	(0.25, 65.08)	0.3214
NRTI + PI
	abacavir + atazanavir	29	0.0108	98	0.0092		1.15	(0.75, 1.74)	0.5255
	abacavir + darunavir	0	0	1	0.0001		ND	ND	ND
	abacavir + indinavir	7	0.0026	35	0.0033		0.81	(0.36, 1.82)	0.6047
	abacavir + lopinavir/ ritonavir	93	0.0348	247	0.0231		1.53	(1.2, 1.95)	0.0006
	abacavir + nelfinavir	21	0.0079	60	0.0056		1.41	(0.86, 2.33)	0.1761
	abacavir + ritonavir	14	0.0052	64	0.006		0.87	(0.49, 1.56)	0.6423
	abacavir + saquinavir	4	0.0015	24	0.0022		0.69	(0.24, 2)	0.4956
	didanosine + indinavir	27	0.0101	112	0.0105		0.99	(0.65, 1.51)	0.9518
	didanosine + lopinavir/ ritonavir	95	0.0355	277	0.0259		1.4	(1.1, 1.77)	0.0058
	didanosine + nelfinavir	7	0.0026	37	0.0035		0.77	(0.34, 1.73)	0.5261
	didanosine + ritonavir	55	0.0206	212	0.0198		1.05	(0.78, 1.41)	0.765
	didanosine + saquinavir	24	0.009	98	0.0092		0.99	(0.63, 1.55)	0.9648
	lamivudine + lopinavir/ ritonavir	237	0.0886	555	0.0519		1.79	(1.53, 2.1)	<0.0001
	lamivudine + nelfinavir	45	0.0168	120	0.0112		1.48	(1.04, 2.09)	0.0281
	lamivudine + ritonavir	85	0.0318	271	0.0253		1.27	(0.99, 1.62)	0.0629
	lamivudine + saquinavir	84	0.0314	264	0.0247		1.3	(1.01, 1.67)	0.0387
	atazanavir + didanosine	58	0.0217	204	0.0191		1.14	(0.85, 1.54)	0.3715
	atazanavir + lamivudine	91	0.034	312	0.0292		1.17	(0.92, 1.48)	0.2038
	atazanavir + stavudine	27	0.0101	99	0.0093		1.08	(0.7, 1.65)	0.74
	atazanavir + tenofovir disoproxil	2	0.0007	47	0.0044		0.17	(0.04, 0.7)	0.014
	atazanavir + zalcitabine	0	0	1	0.0001		ND	ND	ND
	atazanavir + zidovudine	2	0.0007	5	0.0005		1.67	(0.32, 8.64)	0.5394
	darunavir + didanosine	2	0.0007	8	0.0007		1.02	(0.22, 4.82)	0.9765
	darunavir + lamivudine	3	0.0011	12	0.0011		1.01	(0.29, 3.59)	0.9847
	darunavir + tenofovir disoproxil	3	0.0011	8	0.0007		1.54	(0.41, 5.82)	0.5239
	indinavir + lamivudine	138	0.0516	394	0.0368		1.42	(1.16, 1.73)	0.0007
	indinavir + stavudine	114	0.0426	314	0.0294		1.47	(1.18, 1.83)	0.0007
	indinavir + zalcitabine	12	0.0045	43	0.004		1.14	(0.6, 2.17)	0.6834
	indinavir + zidovudine	67	0.0251	199	0.0186		1.37	(1.03, 1.82)	0.0281
	lopinavir/ ritonavir + stavudine	154	0.0576	357	0.0334		1.79	(1.47, 2.18)	<0.0001
	lopinavir/ ritonavir + tenofovir disoproxil	21	0.0079	58	0.0054		1.43	(0.86, 2.37)	0.1636
	lopinavir/ ritonavir + zalcitabine	1	0.0004	2	0.0002		1.92	(0.17, 21.22)	0.5959
	lopinavir/ ritonavir + zidovudine	15	0.0056	22	0.0021		2.7	(1.39, 5.22)	0.0032
	nelfinavir + stavudine	41	0.0153	127	0.0119		1.28	(0.9, 1.83)	0.1699
	nelfinavir + zalcitabine	0	0	2	0.0002		ND	ND	ND
	nelfinavir + zidovudine	2	0.0007	4	0.0004		2.04	(0.37, 11.15)	0.4126
	ritonavir + stavudine	73	0.0273	223	0.0208		1.34	(1.02, 1.75)	0.0332
	ritonavir + tenofovir disoproxil	4	0.0015	30	0.0028		0.54	(0.19, 1.52)	0.2421
	ritonavir + zalcitabine	2	0.0007	11	0.001		0.79	(0.17, 3.56)	0.7554
	ritonavir + zidovudine	9	0.0034	48	0.0045		0.77	(0.38, 1.56)	0.4641
	saquinavir + stavudine	56	0.0209	193	0.018		1.19	(0.88, 1.61)	0.2554
	saquinavir + zalcitabine	13	0.0049	40	0.0037		1.31	(0.7, 2.46)	0.3949
	saquinavir + zidovudine	48	0.018	146	0.0136		1.34	(0.97, 1.87)	0.0809
NRTI/NRTI + NRTI/NRTI
	lamivudine/ abacavir + zidovudine/ lamivudine	20	0.0075	64	0.006		1.26	(0.76, 2.1)	0.3634
NRTI/NRTI + PI
	lamivudine/ abacavir + lopinavir/ ritonavir	253	0.0946	554	0.0518		1.91	(1.64, 2.24)	<0.0001
	lamivudine/ abacavir + nelfinavir	0	0	4	0.0004		ND	ND	ND
	lamivudine/ abacavir + ritonavir	64	0.0239	138	0.0129		1.83	(1.35, 2.47)	<0.0001
	lamivudine/ abacavir + tipranavir	0	0	3	0.0003		ND	ND	ND
	atazanavir + lamivudine/ abacavir	170	0.0636	598	0.0559		1.12	(0.94, 1.34)	0.202
	atazanavir + zidovudine/ lamivudine	110	0.0411	442	0.0413		0.98	(0.79, 1.22)	0.8623
	darunavir + lamivudine/ abacavir	5	0.0019	9	0.0008		2.16	(0.72, 6.48)	0.1684
	darunavir + zidovudine/ lamivudine	2	0.0007	12	0.0011		0.64	(0.14, 2.87)	0.5598
	indinavir + lamivudine/ abacavir	3	0.0011	11	0.001		1.15	(0.32, 4.13)	0.8294
	indinavir + zidovudine/ lamivudine	90	0.0337	319	0.0298		1.11	(0.88, 1.41)	0.3862
	lopinavir/ ritonavir + tenofovir disoproxil/ emtricitabine	0	0	2	0.0002		ND	ND	ND
	lopinavir/ ritonavir + zidovudine/ lamivudine	670	0.2506	1430	0.1337		2.19	(1.97, 2.44)	<0.0001
	nelfinavir + zidovudine/ lamivudine	117	0.0438	303	0.0283		1.56	(1.25, 1.94)	<0.0001
	ritonavir + zidovudine/ lamivudine	133	0.0497	383	0.0358		1.42	(1.16, 1.74)	0.0008
	saquinavir + zidovudine/ lamivudine	56	0.0209	158	0.0148		1.46	(1.07, 1.99)	0.016
PI + PI
	atazanavir + darunavir	0	0	2	0.0002		ND	ND	ND
	atazanavir + lopinavir/ ritonavir	13	0.0049	47	0.0044		1.09	(0.59, 2.01)	0.7917
	atazanavir + ritonavir	106	0.0396	302	0.0282		1.4	(1.11, 1.75)	0.004
	atazanavir + saquinavir	0	0	4	0.0004		ND	ND	ND
	darunavir + lopinavir/ ritonavir	0	0	1	0.0001		ND	ND	ND
	darunavir + ritonavir	8	0.003	32	0.003		1.01	(0.47, 2.2)	0.9757
	indinavir + lopinavir/ ritonavir	2	0.0007	0	0		ND	ND	ND
	indinavir + ritonavir	122	0.0456	351	0.0328		1.43	(1.15, 1.76)	0.001
	indinavir + saquinavir	6	0.0022	19	0.0018		1.28	(0.51, 3.2)	0.602
	lopinavir/ ritonavir + nelfinavir	12	0.0045	29	0.0027		1.68	(0.86, 3.3)	0.1319
	lopinavir/ ritonavir + ritonavir	5	0.0019	17	0.0016		1.15	(0.42, 3.13)	0.7821
	lopinavir/ ritonavir + saquinavir	9	0.0034	40	0.0037		0.93	(0.45, 1.93)	0.8506
	lopinavir/ ritonavir + tipranavir	1	0.0004	3	0.0003		1.36	(0.14, 13.06)	0.7912
	nelfinavir + ritonavir	1	0.0004	1	0.0001		4.07	(0.25, 65.08)	0.3214
	ritonavir + saquinavir	78	0.0292	220	0.0206		1.46	(1.12, 1.9)	0.0049
	ritonavir + tipranavir	0	0	3	0.0003		ND	ND	ND
N, number; ART, antiretroviral therapy; OR, odds ratio; CI, confidence interval; NNRTI, non-nucleoside reverse transcriptase inhibitors; NRTI, nucleoside/nucleotide reverse transcriptase inhibitors; PI, protease inhibitors; ND, not determined.
Adjusted for age, gender, Charlson's comorbidity.
Significant p-values (p < 0.05) are highlighted in bold italic font.
NNRTI includes efavirenz, etravirine, and nevirapine; NRTI includes abacavir, didanosine, lamivudine, stavudine, zalcitabine, zidovudine, and tenofovir disoproxil; NRTI/NRTI includes tenofovir disoproxil/emtricitabine, lamivudine/abacavir, and zidovudine/lamivudine; PI includes atazanavir, darunavir, indinavir, lopinavir/ ritonavir, nelfinavir, ritonavir, saquinavir, and tipranavir; other ART inc…
